# Supplementary material for: PIEZO1 loss-of-function compound heterozygous mutations in the rare congenital human disorder Prune Belly Syndrome
Source: Nat Commun. 2024 Jan 6;15:339. doi: 10.1038/s41467-023-44594-0 (PMC10771463; doi:10.1038/s41467-023-44594-0)
Supplement: Supplementary file 4 — Source Data [file 41467_2023_44594_MOESM4_ESM.xlsx]

## Sheet: Fig 2c T-test analysis
Fig 2c		Open Probability comparision with and without pressure
		Piezo1 GFP			S260R GFP			S2211L GFP			S260R + S2211L
		NPo at 0 Pressure	Npo at -30mmHg		NPo at 0 pressure	NPo at -30mmHg		NPo at 0 pressure	NPo at - 30mm Hg		NPo at 0 pressure	NPo at -30mm Hg
		0.02	0.15		0.05	0.06		0.02	0.05		0.03	0.03
		0.03	0.16		0.06	0.09		0.01	0.03		0.04	0.04
		0.05	0.16		0.07	0.07		0.03	0.03		0.04	0.05
		0.05	0.2		0.07	0.08		0.03	0.04		0.05	0.05
		0.06	0.2		0.09	0.09		0.02	0.05		0.06	0.06
		0.06	0.2		0.11	0.09			0.06		0.08	0.07
		0.07	0.23		0.11	0.11			0.07		0.1	0.09
		0.07	0.23			0.11			0.08		0.1	0.11
		0.09	0.24			0.13			0.09		0.12	0.13
		0.11	0.24			0.2			0.11		0.13	0.16
		0.12	0.24			0.16			0.12		0.2	0.18
			0.25			0.16			0.17			0.2
			0.25			0.17
			0.25			0.16
			0.26			0.19
			0.28			0.2
			0.28			0.22
			0.28
			0.29
			0.29
			0.37
			0.39
			0.4
			0.43
	AVERAGE	0.0663636	0.26125		0.08	0.134706		0.022	0.075		0.0863636	0.0975
	SD	0.0307482	0.0742096		0.0238048	0.0512491		0.0083666	0.0418873		0.0508474	0.0580165
			4-fold increase			1.7-fold increase			3-fold increase			1.1-fold increase
	T-test	1.25837e-09			0.0136521			0.01471			0.630918

## Sheet: Fig 2d ANOVA analysis
Fig 2d	WT Piezo1	S260R	S2211L	S260R + S2211L
Conductance	pS	pS	pS	pS
	23.3333	20	23.8333	23.3333		Anova: Single Factor
	23.3333	20	26.8333	23.3333
	25	20	23.3333	21.6667		SUMMARY
	25	23.3333	21.6667	25		Groups	Count	Sum	Average	Variance
	25	28.3333	27.6667	23.3333		Piezo1 GFP	24	557.667	23.2361	25.0578
	26.6667	26.6667	23.3333	25		S260R GFP	18	403.667	22.4259	32.9256
	26.6667	23.3333	21.1667	21.6667		S2211L GFP	13	283.5	21.8077	36.1011
	21.6667	21.6667	20.6667	23.3333		S260R GFP _ S2211L GFP co-expresssed	13	282.333	21.7179	29.9416
	26.6667	21.6667	22.5	23.3333
	23.3333	25	21.6667	21.6667
	25	23.3333	24	21.6667		ANOVA
	26.6667	23.3333	23.8333	25		Source of Variation	SS	df	MS	F	P-value	F crit
	23.3333	23.3333				Between Groups	27.167	3	9.05565	0.300513	0.8249	2.74819
	25	21.6667				Within Groups	1928.58	64	30.134
	25	26.6667
	23.3333	28.3333				Total	1955.74	67
	23.3333	25
	23.3333					POST-HOC TEST
	25					GROUPS	P-value	SIGNIFICANT?
	25					Piezo1 vs S260R	0.432123	No
	21.6667					Piezo1 vs S2211L	0.223974	No
	21.6667					Piezo1 vs S260R + S2211L	0.0825163	No
	21.6667					S260R vs S2211L	0.790402	No
	23.3333					S260R vs S260R + S2211L	0.614548	No
AVERAGE	24.1667	23.6275	23.375	23.1944		S2211L vs S260R + S2211L	0.805415	No
SD	1.63003	2.71539	2.13216	1.3216
						ALPHA
						TEST	ALPHA
						ANOVA	0.05
						Post-Hoc test (Bonferroni corrected)	0.00833333

## Sheet: Fig 2e ANOVA analysis
Fig 2e	WT Piezo1	S260R	S2211L	S260R + S2211L
Open Probability (NPo)	0.15	0.06	0.02	0.03
	0.16	0.09	0.03	0.04		Anova: Single Factor
	0.16	0.07	0.03	0.05
	0.2	0.08	0.04	0.05		SUMMARY
	0.2	0.09	0.05	0.06		Groups	Count	Sum	Average	Variance
	0.2	0.09	0.06	0.07		1	24	6.27	0.26125	0.00550707
	0.23	0.11	0.07	0.09		2	17	2.29	0.134706	0.00262647
	0.23	0.11	0.08	0.11		3	12	0.87	0.0725	0.00196591
	0.24	0.13	0.09	0.13		4	12	1.17	0.0975	0.00336591
	0.24	0.2	0.11	0.16
	0.24	0.16	0.12	0.18
	0.25	0.16	0.17	0.2		ANOVA
	0.25	0.17				Source of Variation	SS	df	MS	F	P-value	F crit
	0.25	0.16				Between Groups	0.395049	3	0.131683	35.3338	2.31572e-13	2.75548
	0.26	0.19				Within Groups	0.227336	61	0.00372682
	0.28	0.2
	0.28	0.22				Total	0.622385	64
	0.28					POST-HOC TEST
	0.29					GROUPS	P-value	SIGNIFICANT?
	0.29					Piezo1 vs S260R	4.1429e-07	Yes
	0.37					Piezo1 vs S2211L	2.00107e-09	Yes
	0.39					Piezo1 vs S260R + S2211L	1.15972e-07	Yes
	0.4					S260R vs S2211L	0.00212064	Yes
	0.43					S260R vs S260R + S2211L	0.0792802	No
AVERAGE	0.26125	0.134706	0.0725	0.0975		S2211L vs S260R + S2211L	0.00040253	Yes
SD	0.0742096	0.0512491	0.0443386	0.0580165			ALPHA
							TEST	ALPHA
							ANOVA	0.05
							Post-Hoc test (Bonferroni corrected)	0.00833333

## Sheet: Fig 2f ANOVA analysis
	Fig 2f		Mean life time analysis (Tau) in ms
			WT Piezo1	S260R	S2211L	S260R+S2211L
			11.4	5.9	10	3.4			Anova: Single Factor
			13.2	6.6	7.8	3.5
			8.8	9.2	8.4	5.6			SUMMARY
			11.5	9.1	6.1	6.7			Groups	Count	Sum	Average	Variance
			11	7.8	6.7	6.5			WT	30	447.4	14.9133	50.0619
			13.5	9	9.3	3.6			S260R	12	87	7.25	2.18455
			9.9	7.8	7.6	7			S2211L	12	83.1	6.925	3.21659
			14.4	4.5	6	6.9			S260R+S2211L	12	65.7	5.475	2.46932
			7.8	6.1	5.3	3.3
			12	6.5	7	6.9
			7.5	8.1	4	5.5			ANOVA
			7.7	6.4	4.9	6.8			Source of Variation	SS	df	MS	F	P-value	F crit
			24.2						Between Groups	1166	3	388.665	15.6641	1.08194e-07	2.75297
			20.1						Within Groups	1538.37	62	24.8124
			11.1
			21.3						Total	2704.36	65
			19.3
			16.3						POST-HOC TEST
			18.6						GROUPS	P-value	SIGNIFICANT?
			22.7						Piezo1 vs S260R	5.62378e-05	Yes
			11.4						Piezo1 vs S2211L	3.10793e-05	Yes
			13.2						Piezo1 vs S260R+S2211L	1.02927e-06	Yes
			8.8						S260R vs S2211L	0.608519	No
			11.5						S260R vs S260R + S2211L	0.0140621	No
			12						S2211L vs S260R+S2211L	0.10441	No
			13.5
			10.1						ALPHA
			14.4						TEST	ALPHA
									ANOVA	0.05
									Post-Hoc test (Bonferroni corrected)	0.00833333
		AVERAGE	13.4714	7.25	6.925	5.475
		SD	4.62264	1.47802	1.79349	1.57141

## Sheet: Fig 3d ANOVA analysis
Fig 3d		WT Piezo1 tdTom	WT tdTom + S260R GFP	WT tdTom + S2211L GFP	WT GFP + S2211L GFP
Open Probability		0.15	0.07	0.03	0.02		Anova: Single Factor
		0.17	0.07	0.04	0.04
		0.18	0.08	0.04	0.04		SUMMARY
		0.19	0.08	0.04	0.05		Groups	Count	Sum	Average	Variance
		0.21	0.09	0.05	0.06		WT Piezo1 tdTom	12	3.01	0.250833	0.00668106
		0.22	0.09	0.05	0.07		WT tdTom + S260R GFP	23	3.1	0.134783	0.00378972
		0.25	0.09	0.05	0.07		WT tdTom + S2211L GFP	23	1.71	0.0743478	0.00100751
		0.26	0.09	0.06	0.08		WT + S2211L both GFP	14	1.04	0.0742857	0.000903297
		0.3	0.1	0.06	0.08
		0.3	0.1	0.06	0.09
		0.36	0.1	0.06	0.1		ANOVA
		0.42	0.11	0.06	0.11		Source of Variation	SS	df	MS	F	P-value	F crit
			0.13	0.07	0.11		Between Groups	0.286954	3	0.0956514	34.0943	1.45148e-13	2.7395
			0.14	0.08	0.12		Within Groups	0.190774	68	0.00280549
			0.15	0.08
			0.18	0.08			Total	0.477728	71
			0.18	0.09
			0.19	0.1			POST-HOC TEST
			0.09	0.1			GROUPS	P-value	SIGNIFICANT?
			0.22	0.11			WT Piezo1 tdTom vs WT tdTom+ S260R GFP	1.40117e-05	Yes
			0.24	0.12			WT Piezo1 tdTom vs WT td Tom+ S2211L GFP	1.23513e-10	Yes
			0.25	0.13			WT Piezo1 tdTom vs WT GFP +S2211L GFP	9.04829e-08	Yes
			0.26	0.15			WT tdTom + S260R GFP vs WT tdTom+S2211L GFP	2.52152e-08	Yes
							WT tdTom + S260R GFP vs WT GFP +S2211L GFP	0.00159196	Yes
	AVERAGE	0.250833	0.134783	0.0743478	0.0742857		WT tdTom + S2211L GFP vs WT GFP +S2211L GFP	0.995336	No
	STDEV	0.0817378	0.0615607	0.0317413	0.0300549
							ALPHA
							TEST	ALPHA
							ANOVA	0.05
							Post-Hoc test (Bonferroni corrected)	0.00833333

## Sheet: Fig 4c T-test analysis
	Open Probability Comparision with and without Yoda 1
	Figure 4c	NPo at -30mm Hg				NPo at -30mm Hg				NPo at -30mm Hg				NPo at -30mm Hg
		No Yoda	WT + 20 uM Yoda1			No Yoda	S260R + 20uM Yoda1			No yoda	S2211L + 20 uM Yoda1			No Yoda	S260R + S2211L + 20 uM Yoda1
		0.15	0.31			0.06	0.26			0.02	0.16			0.03	0.17
		0.16	0.38			0.09	0.27			0.03	0.36			0.04	0.19
		0.16	0.42			0.07	0.28			0.03	0.17			0.05	0.24
		0.2	0.43			0.08	0.3			0.04	0.25			0.05	0.25
		0.2	0.44			0.09	0.32			0.05	0.27			0.06	0.26
		0.2	0.45			0.09	0.33			0.06	0.22			0.07	0.3
		0.23	0.48			0.11	0.38			0.07	0.16			0.09	0.27
		0.23	0.49			0.11	0.39			0.08	0.25			0.11	0.2
		0.24	0.5			0.13	0.43			0.09	0.19			0.13	0.18
		0.24	0.5			0.2	0.45			0.11	0.18			0.16
		0.24	0.51			0.16	0.46			0.12	0.13			0.18
		0.25	0.6			0.16	0.48			0.17	0.33			0.2
		0.25	0.68			0.17	0.5				0.46
		0.25	0.75			0.16	0.55				0.4
		0.26				0.19	0.6				0.22
		0.28				0.2	0.63				0.21
		0.28				0.22	0.7				0.28
		0.28									0.2
		0.29									0.23
		0.29
		0.37
		0.39
		0.4
		0.43
	AVERAGE	0.26125	0.495714			0.134706	0.431176			0.0725	0.245789			0.0975	0.228889
	STDEV	0.0742096	0.115407			0.0512491	0.133458			0.0443386	0.0875161			0.0580165	0.0453995
	NPo fold increase		1.89747				3.20087				3.3902				2.34758
	T-test		4.84094e-09				2.11582e-10				6.34367e-07				2.0543e-05

## Sheet: Fig 5c ANOVA analysis
								Anova: Single Factor
	Fig 5c	RFU
								SUMMARY
		WT	S260R	S260R+S2211L	S2211L			Groups	Count	Sum	Average	Variance
		114.331	106.334	86.0302	75.0451			WT	9	900	100	274.699
		102.288	102.766	91.1692	77.7048			S260R	9	798.333	88.7037	173.662
		106.166	90.2553	80.6868	89.1604			S2211L	15	544.795	36.3197	681.547
		102.881	95.6076	80.7377	60.3571			S260R+S2211L	15	674.669	44.9779	300.708
		101.74	104.49	61.6168	65.0992
		94.1229	88.4509	66.1108	86.8193
		85.0845	91.4133	77.0863	58.8454			ANOVA
		99.9482	94.6413	64.8471	62.2877			Source of Variation	SS	df	MS	F	P-value	F crit
		93.4383	89.4597	74.7407	75.6215			Between Groups	33581.7	3	11193.9	28.4069	2.24917e-10	2.81647
				67.3366	51.6817			Within Groups	17338.4	44	394.056
				70.3575	52.7609
				71.1757	62.4574			Total	50920.1	47
				69.8039	50.5791
				72.656	58.9655			POST-HOC TEST
				58.8236	68.7935			GROUPS	P-value	SIGNIFICANT?
	AVERAGE	100	95.9353	72.8786	66.4119			WT vs S260R	0.100533	Yes
	SD	8.36678	6.89578	9.00622	12.1427			WT vs S2211L	2.4593e-07	Yes
								WT vs S260R+S2211L	2.64255e-07	Yes
								S260R vs S2211L	1.26385e-06	Yes
								S260R vs S260R+S221L	5.23463e-07	Yes
								S2211L vs S260R+S2211L	0.0671651	Yes
								ALPHA
								TEST	ALPHA
								ANOVA	0.05
								Post-Hoc test (Bonferroni corrected)	0.00833333

## Sheet: Supplementary Fig2
	Supplementary Fig2
				WT Piezo1 NPo and corresponding pA and pS Values					Piezo1 S260G NPO and corresponfing pA and pS values
				NPo at -30mmHg	Current (pA)	Conductance (pS)			NPo at - 30mmHg	Current (pA)	Conductance (pS)
				0.15	1.4	23.3333			0.24	1.35	22.5
				0.16	1.4	23.3333			0.14	1.3	21.6667
				0.16	1.5	25			0.3	1.3	21.6667
				0.2	1.5	25			0.2	1.4	23.3333
				0.2	1.5	25			0.19	1.45	24.1667
				0.2	1.6	26.6667			0.33	1.4	23.3333
				0.23	1.6	26.6667			0.16	1.4	23.3333
				0.23	1.3	21.6667			0.17	1.5	25
				0.24	1.6	26.6667			0.28	1.5	25
				0.24	1.4	23.3333			0.22	1.6	26.6667
				0.24	1.5	25
				0.25	1.6	26.6667
				0.25	1.4	23.3333
				0.25	1.5	25
				0.26	1.5	25
				0.28	1.4	23.3333
				0.28	1.4	23.3333
				0.28	1.4	23.3333
				0.29	1.5	25
				0.29	1.5	25
				0.37	1.3	21.6667
				0.39	1.3	21.6667
				0.4	1.3	21.6667
				0.43	1.4	23.3333
	AVERAGE			0.26125	1.45	24.1667			0.223	1.42	23.6667
	SD			0.0742096	0.0978019	1.63003			0.0634298	0.0948683	1.58114
	t-test			0.163995							0.811518

## Sheet: Supplementary Fig3
	Supplementary Figure 3
	WT		zero pressure		Minus 10		Minus 20		Minus 30		Minus 50				S260R							S2211L							WT Piezo1
	Average		0.06		0.07		0.12		0.26		0.3				No pressure	Minus 10 mm Hg	Minus 20 mm Hg	Minus 30 mm Hg	Minus 50 mm Hg			No pressure	Minus 10 mm Hg	Minus 20 mm Hg	Minus 30 mm Hg	Minus 50 mm Hg			No pressure	Minus 10 mm Hg	Minus 20 mm Hg	Minus 30 mm Hg	Minus 50 mm Hg
	ST Dev		0.03		0.03		0.04		0.08		0.07
															0.05	0.06	0.09	0.09	0.09			0.02	0.009	0.02	0.02	0.05			0.02	0.04	0.08	0.15	0.21
	S260R		zero pressure		Minus 10		Minus 20		Minus 30		Minus 50				0.06	0.03	0.07	0.09	0.12			0.01	0.03	0.07	0.03	0.07			0.03	0.06	0.1	0.16	0.23
	Average		0.05		0.06		0.08		0.14		0.15				0.07	0.05	0.05	0.09	0.13			0.03	0.05	0.04	0.04	0.08			0.05	0.1	0.12	0.2	0.25
	ST Dev		0.02		0.02		0.02		0.05		0.04				0.03	0.08	0.08	0.08	0.17			0.03	0.03	0.03	0.04	0.1			0.05	0.09	0.13	0.2	0.28
															0.08	0.09	0.11	0.19	0.18			0.02			0.05	0.13			0.06	0.05	0.14	0.23	0.29
	S2211L		zero pressure		Minus 10		Minus 20		Minus 30		Minus 50				0.04			0.09	0.19						0.07	0.12			0.06	0.08	0.15	0.24	0.3
	Average		0.022		0.03		0.04		0.07		0.1							0.11							0.08	0.18			0.07		0.09	0.25	0.31
	ST Dev		0.008		0.01		0.02		0.04		0.04							0.15							0.1				0.07		0.18	0.26	0.35
																		0.22							0.11				0.09		0.07	0.28	0.4
																		0.2							0.12				0.11		0.2	0.29	0.41
																		0.2							0.18				0.12		0.13	0.37
																		0.16														0.39
															0.055	0.062	0.08	0.139167	0.146667			0.022	0.02975	0.04	0.0763636	0.104286						0.4
															0.0187083	0.0238747	0.0223607	0.053165	0.0393277			0.0083666	0.0167407	0.0216025	0.0480151	0.0435343			0.0663636	0.07	0.126364	0.263077	0.303
																													0.0307482	0.0236643	0.0405642	0.0818927	0.0671731
																					Ttest			0.0303919	0.00742302	0.0947911		Ttest	0.00753804	0.0192044	0.0015372	1.11321e-06	5.50859e-06
																												TTest	0.425473	0.591705	0.0328411	0.00018605	0.000146995

## Sheet: Supplementary Fig6
	Supplementary Figure 6			Data acquired at -60 mV, -30mm Hg
			Piezo1 GFP					Piezo1 tdTomato				No tag Piezo1
			Po at - 30 mm	Current (pA)	Conductance (pS)			Po at - 30 mm	Current (pA)	Conductance (pS)		Po at - 30 mm	Current (pA)	Conductance (pS)
			0.15	1.4	23.3333			0.15	1.4	23.3333		0.22	1.4	23.3333
			0.16	1.4	23.3333			0.17	1.3	21.6667		0.23	1.3	21.6667
			0.16	1.5	25			0.18	1.5	25		0.3	1.4	23.3333
			0.2	1.5	25			0.19	1.4	23.3333		0.18	1.6	26.6667
			0.2	1.5	25			0.21	1.4	23.3333		0.32	1.4	23.3333
			0.2	1.6	26.6667			0.22	1.4	23.3333		0.21	1.4	23.3333
			0.23	1.6	26.6667			0.25	1.3	21.6667		0.27	1.54	25.6667
			0.23	1.3	21.6667			0.26	1.4	23.3333		0.3	1.4	23.3333
			0.24	1.6	26.6667			0.3	1.4	23.3333		0.16	1.4	23.3333
			0.24	1.4	23.3333			0.3	1.4	23.3333		0.28	1.33	22.1667
			0.24	1.5	25			0.36	1.5	25		0.18	1.5	25
			0.25	1.6	26.6667			0.42	1.6	26.6667		0.19	1.5	25
			0.25	1.4	23.3333							0.31	1.3	21.6667
			0.25	1.5	25							0.2	1.4	23.3333
			0.26	1.5	25							0.35	1.5	25
			0.28	1.4	23.3333
			0.28	1.4	23.3333
			0.28	1.4	23.3333
			0.29	1.5	25
			0.29	1.5	25
			0.37	1.3	21.6667
			0.39	1.3	21.6667
			0.4	1.3	21.6667
			0.43	1.4	23.3333
		AVERAGE	0.26125	1.45	24.1667			0.250833	1.41667	23.6111		0.246667	1.42467	23.7444
		SD	0.0742096	0.0978019	1.63003			0.0817378	0.0834847	1.39141		0.0606709	0.0867564	1.44594
		T-test						0.70337		0.319951		0.527112		0.417035
